# Supplementary material for: Interactions between Layered Double Hydroxide Nanoparticles and Egg Yolk Lecithin Liposome Membranes
Source: Molecules. 2023 May 6;28(9):3929. doi: 10.3390/molecules28093929 (PMC10180114; doi:10.3390/molecules28093929)
Supplement: Supplementary file 1 [file molecules-28-03929-s001.zip]

Archive with 1 entries (1 files):
- molecules-2337987-supplementary.pdf
